# Supplementary material for: A necroptosis-related lncRNA signature was identified to predict the prognosis and immune microenvironment of IDH-wild-type GBM
Source: Front Oncol. 2022 Dec 19;12:1024208. doi: 10.3389/fonc.2022.1024208 (PMC9806237; doi:10.3389/fonc.2022.1024208)
Supplement: Supplementary file 3 [file Table_1.xlsx]

## Sheet: Table S1
Table S1: Clinical characteristics of 128 IDH-wild type GBM patients.
Characteristics		Number of cases	Percentages (%)
Gender	Male	84	0.656
	Female	44	0.344
Age	<60	55	0.429
	> =60	73	0.571
Survive status	Death	103	0.757
	Alive	25	0.243

## Sheet: Table S2
Table S2.Twenty immune checkpoints in research
CCL2
CD274
CD276
CD4
CXCR4
IL1A
LAG3
TGFB1
TNFRSF9
TNFSF4
ADORA2A
CTLA4
HAVCR2
ICOS
ICOSLG
IL10
IL6
PDCD1
PDCD1LG2
TNFRSF4

## Sheet: Table S3
Table S3. The detailed information of 159 Necroptosis-related genes.
Gene symbol	Description	Gene ID
TNF	Tumor necrosis factor	7124
TNFRSF1A	TNF Receptor Superfamily Member 1A	7132
TRADD	TNFRSF1A Associated Via Death Domain	8717
TRAF2	TNF Receptor Associated Factor 2	7186
TRAF5	TNF Receptor Associated Factor 5	7188
RIPK1	Receptor interacting serine/threonine kinase 1	8737
BIRC2	Baculoviral IAP Repeat Containing 2	329
BIRC3	Baculoviral IAP Repeat Containing 3	330
XIAP	X-Linked Inhibitor Of Apoptosis	331
RBCK1	RANBP2-Type And C3HC4-Type Zinc Finger Containing 1	10616
RNF31	Ring Finger Protein 31	55072
SHARPIN	SHANK Associated RH Domain Interactor	81858
SPATA2L	Spermatogenesis Associated 2 Like	124044
SPATA2	Spermatogenesis Associated 2	9825
CYLD	CYLD Lysine 63 Deubiquitinase	1540
FADD	Fas associated via death domain	8772
CASP8	Caspase 8	841
CFLAR	CASP8 And FADD Like Apoptosis Regulator	8837
RIPK3	Receptor Interacting Serine/Threonine Kinase 3	11035
CYBB	Cytochrome B-245 Beta Chain	1536
CAMK2A	Calcium/Calmodulin Dependent Protein Kinase II Alpha	815
CAMK2D	Calcium/Calmodulin Dependent Protein Kinase II Delta	817
CAMK2B	Calcium/Calmodulin Dependent Protein Kinase II Beta	816
CAMK2G	Calcium/Calmodulin Dependent Protein Kinase II Gamma	818
SLC25A4	Solute Carrier Family 25 Member 4	291
SLC25A5	Solute Carrier Family 25 Member 5	292
SLC25A6	Solute Carrier Family 25 Member 6	293
SLC25A31	Solute Carrier Family 25 Member 31	83447
PPID	Peptidylprolyl Isomerase D	5481
VDAC1	Voltage Dependent Anion Channel 1	7416
VDAC2	Voltage Dependent Anion Channel 2	7417
VDAC3	Voltage Dependent Anion Channel 3	7418
GLUD2	Glutamate Dehydrogenase 2	2747
GLUD1	Glutamate Dehydrogenase 1	2746
GLUL	Glutamate-Ammonia Ligase	2752
PYGL	Glycogen Phosphorylase L	5836
PYGM	Glycogen Phosphorylase, Muscle Associated	5837
PYGB	Glycogen Phosphorylase B	5834
MAPK8	Mitogen-Activated Protein Kinase 8	5599
MAPK10	Mitogen-Activated Protein Kinase 10	5602
MAPK9	Mitogen-Activated Protein Kinase 9	5601
FTH1	Ferritin Heavy Chain 1	2495
FTL	Ferritin Light Chain	2512
PLA2G4E	Phospholipase A2 Group IVE	123745
PLA2G4A	Phospholipase A2 Group IVA	5321
JMJD7-PLA2G4B	JMJD7-PLA2G4B Readthrough	8681
PLA2G4B	Phospholipase A2 Group IVB	100137049
PLA2G4C	Phospholipase A2 Group IVC	8605
PLA2G4D	Phospholipase A2 Group IVD	283748
PLA2G4F	Phospholipase A2 Group IVF	255189
ALOX15	Arachidonate 15-Lipoxygenase	246
CAPN1	Calpain 1	823
CAPN2	Calpain 2	824
SMPD1	Sphingomyelin Phosphodiesterase 1	6609
MLKL	Mixed Lineage Kinase Domain Like Pseudokinase	197259
PGAM5	PGAM Family Member 5, Mitochondrial Serine/Threonine Protein Phosphatase	192111
DNM1L	Dynamin 1 Like	10059
NLRP3	NLR Family Pyrin Domain Containing 3	114548
PYCARD	PYD And CARD Domain Containing	29108
CASP1	Caspase 1	834
IL1B	Interleukin 1 Beta	3553
CHMP2A	Charged Multivesicular Body Protein 2A	27243
CHMP2B	Charged Multivesicular Body Protein 2B	25978
CHMP3	Charged Multivesicular Body Protein 3	51652
RNF103-CHMP3	RNF103-CHMP3 Readthrough	100526767
CHMP4B	Charged Multivesicular Body Protein 4B	128866
CHMP4A	Charged Multivesicular Body Protein 4A	29082
CHMP4C	Charged Multivesicular Body Protein 4C	92421
CHMP6	Charged Multivesicular Body Protein 6	79643
VPS4B	Vacuolar Protein Sorting 4 Homolog B	9525
VPS4A	Vacuolar Protein Sorting 4 Homolog A	27183
CHMP1B	Charged Multivesicular Body Protein 1B	57132
CHMP1A	Charged Multivesicular Body Protein 1A	5119
CHMP5	Charged Multivesicular Body Protein 5	51510
CHMP7	Charged Multivesicular Body Protein 7	91782
TRPM7	Transient Receptor Potential Cation Channel Subfamily M Member 7	54822
IL1A	Interleukin 1 Alpha	3552
IL33	Interleukin 33	90865
HMGB1	High Mobility Group Box 1	3146
TNFSF10	TNF Superfamily Member 10	8743
TNFRSF10A	TNF Receptor Superfamily Member 10a	8797
TNFRSF10B	TNF Receptor Superfamily Member 10b	8795
FASLG	Fas ligand	356
FAS	Fas cell surface death receptor	355
FAF1	Fas Associated Factor 1	11124
IFNA1	Interferon Alpha 1	3439
IFNA2	Interferon Alpha 2	3440
IFNA4	Interferon Alpha 4	3441
IFNA5	Interferon Alpha 5	3442
IFNA6	Interferon Alpha 6	3443
IFNA7	Interferon Alpha 7	3444
IFNA8	Interferon Alpha 8	3445
IFNA10	Interferon Alpha 10	3446
IFNA13	Interferon Alpha 13	3447
IFNA14	Interferon Alpha 14	3448
IFNA16	Interferon Alpha 16	3449
IFNA17	Interferon Alpha 17	3451
IFNA21	Interferon Alpha 21	3452
IFNB1	Interferon Beta 1	3456
IFNG	Interferon Gamma	3458
IFNAR1	Interferon Alpha And Beta Receptor Subunit 1	3454
IFNAR2	Interferon Alpha And Beta Receptor Subunit 2	3455
IFNGR1	Interferon Gamma Receptor 1	3459
IFNGR2	Interferon Gamma Receptor 2	3460
JAK1	Janus Kinase 1	3716
JAK2	Janus Kinase 2	3717
JAK3	Janus Kinase 3	3718
TYK2	Tyrosine Kinase 2	7297
STAT1	Signal Transducer And Activator Of Transcription 1	6772
STAT2	Signal Transducer And Activator Of Transcription 2	6773
STAT3	Signal Transducer And Activator Of Transcription 3	6774
STAT4	Signal Transducer And Activator Of Transcription 4	6775
STAT5A	Signal Transducer And Activator Of Transcription 5A	6776
STAT5B	Signal Transducer And Activator Of Transcription 5B	6777
STAT6	Signal Transducer And Activator Of Transcription 6	6778
IRF9	Interferon Regulatory Factor 9	10379
EIF2AK2	Eukaryotic Translation Initiation Factor 2 Alpha Kinase 2	5610
TLR4	Toll Like Receptor 4	7099
TICAM2	TIR Domain Containing Adaptor Molecule 2	353376
TICAM1	TIR Domain Containing Adaptor Molecule 1	148022
TLR3	Toll like receptor 3	7098
ZBP1	Z-DNA Binding Protein 1	81030
USP21	Ubiquitin Specific Peptidase 21	27005
SQSTM1	Sequestosome 1	8878
HSP90AA1	Heat Shock Protein 90 Alpha Family Class A Member 1	3320
HSP90AB1	Heat Shock Protein 90 Alpha Family Class B Member 1	3326
TNFAIP3	TNF Alpha Induced Protein 3	7128
PARP1	Poly(ADP-Ribose) Polymerase 1	142
BID	BH3 Interacting Domain Death Agonist	637
BAX	BCL2 Associated X, Apoptosis Regulator	581
AIFM1	Apoptosis Inducing Factor Mitochondria Associated 1	9131
H2AX	H2A.X Variant Histone	3014
H2AC20	H2A Clustered Histone 20	8338
H2AC12	H2A Clustered Histone 12	85235
H2AC1	H2A Clustered Histone 1	221613
H2AW	H2A.W Histone	92815
H2AB3	H2A.B Variant Histone 3	83740
H2AC8	H2A Clustered Histone 8	3012
H2AC4	H2A Clustered Histone 4	8335
MACROH2A2	MacroH2A.2 Histone	55506
MACROH2A1	MacroH2A.1 Histone	9555
H2AC19	H2A Clustered Histone 19	723790
H2AJ	H2A.J Histone	55766
H2AB1	H2A.B Variant Histone 1	474382
H2AC17	H2A Clustered Histone 17	8336
H2AC18	H2A Clustered Histone 18	8337
H2AC11	H2A Clustered Histone 11	8969
H2AC21	H2A Clustered Histone 21	317772
H2AZ2	H2A.Z Variant Histone 2	94239
H2AC7	H2A Clustered Histone 7	3013
H2AZ1	H2A.Z Variant Histone 1	3015
H2AC15	H2A Clustered Histone 15	8330
H2AC6	H2A Clustered Histone 6	8334
H2AC13	H2A Clustered Histone 13	8329
H2AC14	H2A Clustered Histone 14	8331
H2AC16	H2A Clustered Histone 16	8332
H2AB2	H2A.B Variant Histone 2	474381
PPIA	Peptidylprolyl Isomerase A	5478
BCL2	BCL2 Apoptosis Regulator	596

## Sheet: Table S4
Table.S4 Necroptosis-associated prognosis model value.
Gene	coef
RP11-131L12.4	0.0367
RP11-419I17.1	0.0017
PCBP3-OT1	0.0615
AC002116.7	0.0063
RP11-29P20.1	5.2425
RP11-325L12.7	0.0276

## Sheet: Table S5
Table S5. GSVA(gene set variation analysis) between high- and low-risk subgroups
pathway	p.val
HALLMARK_TNFA_SIGNALING_VIA_NFKB	0.65246
HALLMARK_HYPOXIA	0.253722
HALLMARK_CHOLESTEROL_HOMEOSTASIS	0.0209478
HALLMARK_MITOTIC_SPINDLE	0.363961
HALLMARK_WNT_BETA_CATENIN_SIGNALING	0.374121
HALLMARK_TGF_BETA_SIGNALING	0.546611
HALLMARK_IL6_JAK_STAT3_SIGNALING	0.236315
HALLMARK_DNA_REPAIR	0.784069
HALLMARK_G2M_CHECKPOINT	0.29554
HALLMARK_APOPTOSIS	0.0310505
HALLMARK_NOTCH_SIGNALING	0.891964
HALLMARK_ADIPOGENESIS	0.817213
HALLMARK_ESTROGEN_RESPONSE_EARLY	0.578765
HALLMARK_ESTROGEN_RESPONSE_LATE	0.704789
HALLMARK_ANDROGEN_RESPONSE	0.349048
HALLMARK_MYOGENESIS	0.736891
HALLMARK_PROTEIN_SECRETION	0.344165
HALLMARK_INTERFERON_ALPHA_RESPONSE	0.0569298
HALLMARK_INTERFERON_GAMMA_RESPONSE	0.010859
HALLMARK_APICAL_JUNCTION	0.960092
HALLMARK_APICAL_SURFACE	0.219771
HALLMARK_HEDGEHOG_SIGNALING	0.126669
HALLMARK_COMPLEMENT	0.179755
HALLMARK_UNFOLDED_PROTEIN_RESPONSE	0.0101396
HALLMARK_PI3K_AKT_MTOR_SIGNALING	0.0466317
HALLMARK_MTORC1_SIGNALING	0.92596
HALLMARK_E2F_TARGETS	0.0362179
HALLMARK_MYC_TARGETS_V1	0.000555082
HALLMARK_MYC_TARGETS_V2	0.00408836
HALLMARK_EPITHELIAL_MESENCHYMAL_TRANSITION	0.189211
HALLMARK_INFLAMMATORY_RESPONSE	0.0743084
HALLMARK_XENOBIOTIC_METABOLISM	0.105681
HALLMARK_FATTY_ACID_METABOLISM	0.269926
HALLMARK_OXIDATIVE_PHOSPHORYLATION	0.729715
HALLMARK_GLYCOLYSIS	0.92596
HALLMARK_REACTIVE_OXYGEN_SPECIES_PATHWAY	0.891964
HALLMARK_P53_PATHWAY	0.673205
HALLMARK_UV_RESPONSE_UP	0.0840738
HALLMARK_UV_RESPONSE_DN	0.982891
HALLMARK_ANGIOGENESIS	0.642186
HALLMARK_HEME_METABOLISM	0.000141623
HALLMARK_COAGULATION	0.160479
HALLMARK_IL2_STAT5_SIGNALING	0.0857981
HALLMARK_BILE_ACID_METABOLISM	0.697724
HALLMARK_PEROXISOME	0.467379
HALLMARK_ALLOGRAFT_REJECTION	0.0225881
HALLMARK_SPERMATOGENESIS	0.601788
HALLMARK_KRAS_SIGNALING_UP	0.135173
HALLMARK_KRAS_SIGNALING_DN	0.363961
HALLMARK_PANCREAS_BETA_CELLS	0.313493

## Sheet: Table S6
Table S6. Clinial characteristics of tumor samples.
Lab annotation	Age(Years)	Gender	Side and Tumor location	Survival days	Survival status	RP11-131L12.4 expression (2-ΔCT)
GBM-2	60	Male	Left,Temporal lobe	145	Dead	3.00008
GBM-4	57	Male	Left, Frontal lobe	460	Dead	2.1795
GBM-6	55	Female	Left,Temporal lobe	512	Dead	2.17046
GBM-7	57	Female	Right,Temporal lobe	398	Dead	2.20076
GBM-8	36	Female	Left, Frontal lobe	245	Dead	2.57041
GBM-10	62	Male	Left, Frontal lobe	156	Dead	2.1901
GBM-11	47	Female	Left, Frontal lobe	269	Dead	1.99032
GBM-12	42	Male	Right, Parietal lobe	196	Dead	2.64085
GBM-14	38	Female	Left, Frontal lobe	337	Dead	2.54912
GBM-15	32	Female	Right, Hippocampal area	380	Dead	2.77984
GBM-17	49	Male	Left, Frontal lobe	277	Dead	2.4402
GBM-20	52	Male	Left, Frontal lobe	692	Dead	2.15995
GBM-22	50	Female	Left, Parietal lobe	330	Dead	2.22993
GBM-23	49	Male	Left,Temporal lobe	430	N/A	2.32947
GBM-24	46	Male	Right, Frontal lobe	838	Dead	1.88949
GBM-25	52	Male	Right, Frontal lobe	230	Dead	2.64085
GBM-27	58	Female	Right, Frontal lobe	500	Dead	2.1901
GBM-41	56	Male	Left,Temporal lobe	676	Dead	1.70055
GBM-42	36	Male	Right, Frontal lobe	398	Dead	2.54912
GBM-44	48	Male	Right,Temporal lobe	413	Dead	2.59009
GBM-49	28	Female	Right, Frontal lobe	358	Dead	2.41999
GBM-50	68	Male	Left,Temporal lobe	356	Dead	2.15995
GBM-52	51	Female	Right, Frontal lobe	377	Dead	2.41999
GBM-56	55	Female	Right,Temporal lobe	586	Dead	2.000000000
GBM-57	51	Male	Left, Frontal lobe	380	Dead	1.99032
GBM-59	49	Male	Right, Parietal lobe	825	Dead	2.41999
GBM-60	38	Female	Right, Frontal lobe	735	Dead	2.3408
GBM-61	51	Male	Right, Thalamus	578	Dead	2.10964
GBM-62	31	Male	Right, Temporal lobe	278	Dead	2.50012
GBM-64	46	Male	Right, Frontal lobe	195	Dead	2.27995
GBM-70	36	Female	Right, Frontal lobe	431	N/A	2.5403
GBM-72	48	Male	Right, Frontal lobe	750	Dead	1.9
GBM-74	28	Female	Left, Temporal lobe	678	Dead	2.31017
GBM-76	39	Female	Left,Temporal lobe	857	Dead	1.74957
GBM-79	35	Male	Right, Frontal lobe	1108	Dead	2.1495
GBM-84	51	Male	Right,Temporal lobe	667	Dead	2.1901
GBM-86	52	Female	Left, Frontal lobe	638	Dead	1.79005
GBM-89	50	Male	Right, Parietal lobe	560	Dead	2.32947
GBM-91	56	Male	Right, Frontal lobe	482	Dead	2.3198
GBM-94	63	Male	Left,Temporal lobe	444	Dead	1.96973
GBM-95	58	Female	Right, Frontal lobe	256	Dead	2.27048
GBM-96	34	Male	Right, Frontal lobe	606	Dead	2.32947
GBM-100	47	Male	Left,Temporal lobe	294	Dead	2.57934
GBM-102	60	Male	Left,Temporal lobe	329	Dead	2.1495

## Sheet: Table S7
Table S7. List of reagent and application.
REAGENT or RESOURCE	SOURCE	CATALOG NUMBER	DILUTION
Antibodies
Anti-MLKL	Abclonal	A19685	1:1000
Anti-p-MLKL (S345)	Abcam	ab196436	1:1000
Anti-RIPK3	Abclonal	A5431	1:1000
Anti-p-RIPK3 (T231/S232)	Abcam	ab205421	1:1000
Anti-GAPDH	Abclonal	AC002	1:1000
Anti-Ki67	Abcam	ab92742	1:1000
Anti-rabbit IgG, HRP-linked Antibody	Cell Signaling Technology	7074P2	1:3000
Anti-mouse IgG, HRP-linked Antibody	Cell Signaling Technology	7076P2	1:3000
Biological Samples
Human GBM specimens	Nanfang Hospital of Southern Medical University	N/A
Experimental Models: Cell Lines
GBM#12	Nanfang Hospital of Southern Medical University	N/A
Oligonucleotides
si-RP11-131L12.4-1 GGCCAGGUUAGGUAUUGUUTT	This paper	N/A
si-RP11-131L12.4-2 GCCGAGAGAAUGUCAUACATT
si-RP11-131L12.4-3 CUUCUAUGGUUUCAGUUAUTT
si-NC UUCUCCGAACGUGUCACGUTT
Chemicals
Dulbecco's Modified Eagle Medium (DMEM)	Gibco	11995065
Fetal Bovine Serum (FBS)	Gibco	16140071
Lipofectamine™ 2000	Thermo Fisher Scientific	11668019
penicillin/streptomycin	Gibco	10378016
TRIzol	Thermo Fisher Scientific	15596026
RevertAid First Strand cDNA Synthesis Kit	Thermo Fisher Scientific	K1622
SYBR Premix Ex Taq™ II Tli RNaseH Plus	TaKaRa	RR820A
RIPA lysis buffer	Sigma	R0278
Combined Protease and Phosphatase Inhibitors	Thermo Fisher Scientific	78440
Enhanced BCA Protein Assay Kit	Beyotime Biotechnology	P0010
Bovine Serum Albumin(BSA)	Solarbio Life Sciences	A8020
SYBR Premix Ex Taq™ II Tli RNaseH Plus	Solarbio Life Sciences	C1010
Enhanced Cell Counting Kit-8 (CCK8)	Beyotime Biotechnology	C0046
Matrigel	Corning	356234
Transwell	Corning	3422

## Sheet: Table S8
Table S8: Sequences of primers used for RT-qPCR.
Gene	Primer sequence (5′-3′)
AC002116.7	F-CAAACTCCGTGGTCCCACAGAAC；R-CCCAGCATTCCTTCCTTAGCCATC
PCBP3-OT1	F-TTCTGAATCACCTGAAAGCGTCTCC；R-CTCTTCCCACCCACCCTGACTC
RP11-29P20.1	F-GGGGAGGAAGAGAGGAAGAGAGAAC；R-AAAGCAGCCGTTGTCCCATTGG
RP11-131L12.4	F-ATCAGGAAACTGCCAAGTCATCACC；R-AGGTATGAGCAGGGCAAGAGAGG
RP11-325L12.7	F-ATGTGACAGCAACTTGAAGCAAAGC；R-CTCTTGGCGGCGGAATACACAC
RP11-419I17.1	F-AGGTGCTGGAGAGGATGTGGAG；R-AGTAATGGGATGGCTGGGTCAAATG
GAPDH	F-GGAGCGAGATCCCTCCAAAAT；R：GGCTGTTGTCATACTTCTCATGG
